# Supplementary material for: Comparison of the Effectiveness and Environmental Impact of Selected Methods for the Determination of Fatty Acids in Milk Samples
Source: Molecules. 2022 Nov 25;27(23):8242. doi: 10.3390/molecules27238242 (PMC9740020; doi:10.3390/molecules27238242)
Supplement: Supplementary file 1 [file molecules-27-08242-s001.zip]

Archive with 1 entries (1 files):
- molecules-2014163-supplementary.pdf
